# Supplementary material for: Using a Weekly Patient-Reported Outcome Questionnaire to Track Acute Toxicity in Patients Undergoing Pelvic Radiotherapy for Gynecologic Cancers
Source: Curr Oncol. 2022 May 5;29(5):3306–17. doi: 10.3390/curroncol29050270 (PMC9140006; doi:10.3390/curroncol29050270)
Supplement: Supplementary file 1 [file curroncol-29-00270-s001.zip]

Archive with 1 entries (1 files):
- curroncol-1672008-supplementary.pdf
